# Supplementary material for: Autonomous UAV System for Cleaning Insulators in Power Line Inspection and Maintenance
Source: Sensors (Basel). 2021 Dec 20;21(24):8488. doi: 10.3390/s21248488 (PMC8708355; doi:10.3390/s21248488)
Supplement: Supplementary file 1 [file sensors-21-08488-s001.zip]

Archive with 1 entries (1 files):
- Autonomous_UAV_system_for_cleaning_insulators_in_power_lines_inspection_and_mainteinance.mp4
